# Supplementary material for: Early stage of biofilm assembly on microplastics is structured by substrate size and bacterial motility
Source: Imeta. 2023 Jun 7;2(3):e121. doi: 10.1002/imt2.121 (PMC10989967; doi:10.1002/imt2.121)
Supplement: Supplementary file 2 — Supporting information. [file IMT2-2-e121-s002.xlsx]

## Sheet: Table S1
Table S1 Information of the metagenomic datasets.
Sample name	Clean paired-end reads	Length of reads (bp)	Clean bases	Contigs	Largest contig (bp)	Total contig length (bp)	N50 (bp)	GC%	ORFs	Annotated ORFs	Data accession in NCBI
3-GP-10_1	144618623	150	21692793487	4961	119198	46186454	9365	44.49	188368	5523	SAMN31761114
3-GP-10_2	144604502	150	21690675364	4964	126290	46383064	9527	44.36	189139	5544	SAMN31761115
3-GP-10_3	144158788	150	21623818158	5126	123350	47030362	9262	44.97	189061	5512	SAMN31761116
0.3-GP-10_1	143214300	150	21482145055	6116	380382	60949781	9978	44.63	213811	5538	SAMN31761120
0.3-GP-10_2	146539684	150	21980952658	6567	308428	65397316	10026	45.21	211925	5558	SAMN31761121
0.3-GP-10_3	160377812	150	24056671765	6910	344479	68198337	9814	45.17	209687	5573	SAMN31761122
3-MP-10_1	149459130	150	22418869453	6071	153884	56240622	9018	45.24	193539	5469	SAMN31761117
3-MP-10_2	148327297	150	22249094513	6002	216506	54553265	8784	46.19	194441	5469	SAMN31761118
3-MP-10_3	146923673	150	22038550938	5897	162575	54122228	8952	46.38	192311	5440	SAMN31761119
0.3-MP-10_1	138075299	150	20711294894	5825	183162	55149988	9321	45.58	194782	5512	SAMN31761123
0.3-MP-10_2	146787078	150	22018061763	6185	131697	58498913	9514	45.61	192186	5480	SAMN31761124
0.3-MP-10_3	145114949	150	21767242383	6016	233331	56270919	9246	45.77	194140	5508	SAMN31761125
3-GP-20_1	160320070	150	24048010527	6037	1020166	59000868	9370	45.06	204298	5567	SAMN31761129
3-GP-20_2	155969878	150	23395481682	5467	1009443	53384148	9277	45.03	203064	5533	SAMN31761130
3-GP-20_3	139755817	150	20963372565	4336	1009443	43390413	9459	44.95	203245	5514	SAMN31761131
0.3-GP-20_1	159059262	150	23858889359	6983	463466	63609666	8848	46.57	208381	5590	SAMN31761135
0.3-GP-20_2	144607299	150	21691094794	4992	805395	44895708	8690	44.81	207828	5585	SAMN31761136
0.3-GP-20_3	137713541	150	20657031086	5010	514228	45240438	8777	45.09	206337	5552	SAMN31761137
3-MP-20_1	149452279	150	22417841848	7154	556771	73509628	10111	40.71	207661	5481	SAMN31761132
3-MP-20_2	149710578	150	22456586732	6966	485926	71295639	10011	41.69	208905	5491	SAMN31761133
3-MP-20_3	146722556	150	22008383406	6689	784921	68904454	10151	39.71	206276	5499	SAMN31761134
0.3-MP-20_1	144903556	150	21735533445	7315	327052	77526827	10926	46.17	205173	5465	SAMN31761138
0.3-MP-20_2	148984335	150	22347650171	7324	513413	79078032	11167	46.08	206155	5498	SAMN31761139
0.3-MP-20_3	147885427	150	22182814024	7258	502734	78449287	11272	45.62	205187	5470	SAMN31761140
Seawater_1	139230970	150	20884645478	9112	158852	87293999	9606	43.37	149920	5325	SAMN31761126
Seawater_2	139857879	150	20978681774	9279	144698	88759041	9678	43.04	148104	5275	SAMN31761127
Seawater_3	143959069	150	21593860342	9540	181938	91412341	9671	43.47	150555	5328	SAMN31761128

## Sheet: Table S2
Table S2 Information of the 16S rRNA gene amplicon datasets used to verify the metagenome-based community taxonomic structures.
Sample name	Raw paired-end reads	Clean paired-end reads	Clean bases	Average length (bp)	Q20	Q30	GC%	OTUs	Data accession in NCBI
3-GP-10_1	79655	78259	28535350	418	97.83	93.38	51.82	5327	SAMN31761114
3-GP-10_2	89794	87942	31875565	417	97.94	93.62	51.86	5580	SAMN31761115
3-GP-10_3	81772	77895	28581135	417	97.92	93.56	51.74	4968	SAMN31761116
0.3-GP-10_1	92967	90409	32481238	419	97.96	93.57	51.42	4777	SAMN31761120
0.3-GP-10_2	86626	84625	30507116	420	98.06	93.83	51.88	5535	SAMN31761121
0.3-GP-10_3	85800	82294	29818347	420	98.03	93.7	51.49	4650	SAMN31761122
3-MP-10_1	88938	84840	31774416	415	97.92	93.46	51.08	4624	SAMN31761117
3-MP-10_2	79530	77681	28706638	415	98.03	93.73	51.47	5577	SAMN31761118
3-MP-10_3	83036	81194	29614697	415	98.1	93.96	51.68	5437	SAMN31761119
0.3-MP-10_1	87590	84115	29237834	420	98.05	93.86	52.9	4791	SAMN31761123
0.3-MP-10_2	80376	76920	26811401	420	98.26	94.34	52.59	3600	SAMN31761124
0.3-MP-10_3	84295	80600	28115714	420	98.17	94.13	52.53	4033	SAMN31761125
3-GP-20_1	79492	78015	26843247	417	97.88	93.43	51.27	3768	SAMN31761129
3-GP-20_2	85647	84315	29459272	417	97.91	93.49	51.36	4003	SAMN31761130
3-GP-20_3	83710	79988	27833752	418	98.16	94.04	52.06	6227	SAMN31761131
0.3-GP-20_1	86687	84411	28892076	418	98.03	93.81	52.4	6415	SAMN31761135
0.3-GP-20_2	76652	73868	25557563	417	98.03	93.74	52	6021	SAMN31761136
0.3-GP-20_3	85580	84235	28313480	417	98.07	93.87	52.26	5775	SAMN31761137
3-MP-20_1	88094	85311	27891542	418	97.98	93.65	51	3281	SAMN31761132
3-MP-20_2	80776	78527	25898081	417	97.93	93.51	50.99	3165	SAMN31761133
3-MP-20_3	95048	91996	30583231	418	97.86	93.38	51	3563	SAMN31761134
0.3-MP-20_1	76874	74027	25710221	416	98.05	93.8	51.51	3105	SAMN31761138
0.3-MP-20_2	95246	91205	31477060	416	98.1	93.86	51.52	3410	SAMN31761139
0.3-MP-20_3	92263	88592	30995231	416	98.09	93.91	51.52	3450	SAMN31761140
Seawater_1	87439	84196	31839238	410	98	93.69	50.26	3908	SAMN31761126
Seawater_2	82433	80643	30813589	408	98.09	93.89	50.34	2693	SAMN31761127
Seawater_3	80899	77396	29751011	409	98.06	93.84	50.28	2712	SAMN31761128

## Sheet: Table S3
Table S3 Information of the metatranscriptomic datasets.
Samples name	Contigs	Largest contig (bp)	Total contig length (bp)	N50 (bp)	GC%	Clean reads	Length of reads (bp)	Clean paired-end reads	ORFs	Annotated ORFs	Data accession in NCBI
3-MP-10	26787	12007	21799761	779	49.46	166000486	150	2.49001e+10	117424	4790	SAMN31761117
0.3-MP-10	112520	16730	95816957	833	56.09	155978896	150	2.33968e+10	198205	5436	SAMN31761123

## Sheet: Table S4
Table S4 Primer sequences used in qRT-PCR assay of flgE genes.
Gene source	Primers (5’to3’)
Alteromonas_flgE	F: CTCTAATGAGCAGGGTCTTACTCAGG
	R: ATGTCGATTAGCTCAGTGGTCAAG
Leisingera_flgE	F: ACCAAYGTCCGSCTGATCG
	R: CACCTCTGTGATCGWGGCAA
Phaeobactor_flgE	F: CTGGTYCTRATGGGYTGGC
	R: CBGTRATRATCATGGTCCATTC
Thalasolitus_flgE	F: GTAAYAACRTTGCMAACGCCAG
	R: YTGRCGRACGTTATCCACCA
Vibrio_flgE	F: CCTAAAAGATCARACTCARCCAAACAC
	R: ACTTCATGGTGTGACCAATATGACC

## Sheet: Table S5
Table S5 Genome information of the Alteromonas strain used in colonization experiment.
Sample name	Genome size (bp)	Chromosome	Plasmid	GC%	rRNAs	tRNAs	ORFs	Annotated ORFs	Data accession in NCBI
PMMA93	4432056	1	0	44.15	15	67	3743	1805	SAMN32034847

## Sheet: Table S6
Table S6 Information of the 16S rRNA gene amplicon datasets generated in the co-culture experiment.
Sample name	Raw paired-end reads	Clean paired-end reads	Clean bases	Average length (bp)	Q20	Q30	GC%	OTUs	Data accession in NCBI
3-MP_Free-living_1	109321	98125	40555101	428.12	97.36	91.91	52.85	2	SUB12945649
3-MP_Free-living_2	113088	101256	42040762	427.67	97.27	91.68	52.53	2	SUB12945649
3-MP_Free-living_3	131076	115330	48145126	427.63	97.29	91.8	53.07	2	SUB12945649
0.3-MP_Free-living_1	139151	118353	49351966	428.21	97.02	91.11	53.01	2	SUB12945649
0.3-MP_Free-living_2	104096	93489	38716670	427.77	97.43	91.98	52.83	2	SUB12945649
0.3-MP_Free-living_3	126079	110191	45916697	426.72	97.22	91.57	53.06	2	SUB12945649
3-MP_Biofilm_1	84188	73424	28944589	427.64	97.08	91.22	53.26	2	SUB12945649
3-MP_Biofilm_2	127613	112356	44497862	426.09	97.27	91.77	53.31	2	SUB12945649
3-MP_Biofilm_3	113726	101681	42632628	427.98	97.4	92.01	53.17	2	SUB12945649
0.3-MP_Biofilm_1	72577	64204	23938890	425.25	97.29	91.86	52.84	2	SUB12945649
0.3-MP_Biofilm_2	78909	69353	26744386	428.25	97.22	91.62	53.31	2	SUB12945649
0.3-MP_Biofilm_3	128517	110471	43067530	427.7	97.1	91.31	53.18	2	SUB12945649

## Sheet: Table S7
Table S7 Primer sequences used in gene knock out.
Primers	sequence (5' →3')
motAB-up-F	TCGAGCATGCAAGTGAATACTCCGTCTC
motAB-up-R	GCCTAATGACAATTGCACCGAGGTTACC
motAB-down-F	CGGTGCAATTGTCATTAGGCAAGAAGTG
motAB-down-R	TCGAGTCGACAGTGAAACAGTACCAACC
